# Supplementary material for: Objective Quantification of In-Hospital Patient Mobilization after Cardiac Surgery Using Accelerometers: Selection, Use, and Analysis
Source: Sensors (Basel). 2021 Mar 11;21(6):1979. doi: 10.3390/s21061979 (PMC7999757; doi:10.3390/s21061979)
Supplement: Supplementary file 1 [file sensors-21-01979-s001.zip]

Archive with 4 entries (4 files):
- Supplementary Figure S1.pdf
- Supplementary Figure S2 and S3.docx
- Supplementary File 1.docx
- Supplementary Tables S1 and S2.docx
